# Supplementary material for: The sustainability of health interventions implemented in Africa: an updated systematic review on evidence and future research perspectives
Source: Implement Sci Commun. 2025 Apr 8;6:39. doi: 10.1186/s43058-025-00716-x (PMC11980204; doi:10.1186/s43058-025-00716-x)
Supplement: Supplementary file 2 — Supplementary Material 2. [file 43058_2025_716_MOESM2_ESM.xlsx]

## Sheet: Sheet1
Author, Year	Country	Project Title (If Applicable)	Setting	Study Design /Methods	Participants Characteristics (Age, sample size)	Theory or Framework	Intervention	Area of Study	Timeline of project (assessment period)	Definition of sustainability	Unit of Analysis	Barriers to Sustainability	Facilitators to Sustainability	Strategies for Sustainability	People: The individuals who are involved in the sustainability process. This may include: the leaders, the advisory board, the staff, the implementers, and the users/recipients/customers/participants. [We define people-centric as the key champions and individuals that are fundamental to identify and address core values]	Learn: Learning here refers to collaborative and iterative problem-solving to consistently adhere core-values.	Adapt: By adaptation, we refer to the thoughtful and deliberate alteration to the design or delivery of an intervention with the goal of improving its fit or effectiveness in a given context	Nurture:sustainability planning provides an opportunity to nurture conditions and contexts, particularly those currently existing and likely to support the sustainability of effective evidence-based interventions. By nurturing and guided by the PEN-3 cultural model, we refer to supportive influences likely to contribute to the long-term maintenance of evidence-based practices within particular co…	Analytical approach	Result

## Sheet: Sheet2
Author, Year	Pub Year			Year	Count
Zakumumpa et al., 2016	2016			2016	1
Blackstone et al., 2017	2017			2017	3
Crocker et al., 2017	2017			2018	6
Zakumumpa et al., 2017	2017			2019	1
Bernstein et al., 2018	2018			2020	5
Busza et al., 2018	2018			2021	11
Busza et al., 2018a	2018
Lafort et al., 2018	2018
Scott et al., 2018	2018
Zakumumpa et al., 2018	2018
Dharmayat et al., 2019	2019
Adam et al., 2020	2020
Fontanet et al., 2020	2020
Horwood et al., 2020	2020
Katuramu et al., 2020	2020
Olumide et al., 2020	2020
Alhassan et al., 2021	2021
Alidina et al., 2021	2021
Altare et al., 2021	2021
Amare et al., 2021	2021
Arthur et al., 2021	2021
Chelagat et al., 2021	2021
Hirschhorn et al., 2021	2021
Mwale et al., 2021	2021
Muhindo et al., 2021	2021
Myers er al., 2021	2021
Wickremasinghe et al.,2021	2021
Hobbs et al., 2022	2022

## Sheet: Sheet3
	Theory or Framework	Author, Year
	X	Adam et al., 2020
		Alhassan et al., 2021
1	Exploration, Preparation, Implementation, Sustainment (EPIS)	Alidina et al., 2021
		Altare et al., 2021
2	RED (WHO's Reaching Every District) strategy for implementation of the intervention, RE-AIM to evaluate the implementation process (implementation of the intervention)	Amare et al., 2021
	X	Arthur et al., 2021
	N/A	Bernstein et al., 2018
	N/A	Blackstone et al., 2017
	X	Busza et al., 2018
		Busza et al., 2018a
3	comprehensive conceptual sustainability framework from Iwelunmor et al. 2016	Chelagat et al., 2021
	N/A	Crocker et al., 2017
a	Shediac-Rizkallah and Bone framework Ritchie and Spencer’s Framework Approach	Dharmayat et al., 2019
A	Formative Evaluation and Scheirer and Dearings framework for the sustainability of public health programs	Fontanet et al., 2020								16
6	Hybrid Implementation Research (IR) Framework that includes aspects of EPIS, RE-AIM, and CFIR	Hirschhorn et al., 2021								0.571429
		Hobbs et al., 2022
7	Dee Fink's six-part taxonomy of significant learning Theory of Planned behavior	Horwood et al., 2020
	NA	Katuramu et al., 2020
8	Methodological framework for health systems research and Consolidated Framework For Implementation Research	Lafort et al., 2018
		Mwale et al., 2021
9	Proctor Framework	Muhindo et al., 2021
	X	Myers er al., 2021
		Olumide et al., 2020
10	conceptual framework for sustainability of public health programs	Scott et al., 2018
11	Sustainability focused framework exploring the topics of: intervention design, health worker motivation, institutionalization, financial and political sustainability, and social sustainability	Wickremasinghe et al.,2021
A	Shediac-Rizkallah and Bone sustainability framework	Zakumumpa et al., 2016
		Zakumumpa et al., 2017
		Zakumumpa et al., 2018

## Sheet: Sheet4
1	Exploration, Preparation, Implementation, Sustainment (EPIS)
2	RED (WHO's Reaching Every District) strategy for implementation of the intervention, RE-AIM to evaluate the implementation process (implementation of the intervention)
	X
	N/A
	N/A
	X
3	comprehensive conceptual sustainability framework from Iwelunmor et al. 2016
	N/A
4	Shediac-Rizkallah and Bone framework Ritchie and Spencer’s Framework Approach
5	Formative Evaluation and Scheirer and Dearings framework for the sustainability of public health programs
6	Hybrid Implementation Research (IR) Framework that includes aspects of EPIS, RE-AIM, and CFIR
7	Dee Fink's six-part taxonomy of significant learning Theory of Planned behavior
	NA
8	Methodological framework for health systems research and Consolidated Framework For Implementation Research
9	Proctor Framework
	X
10	conceptual framework for sustainability of public health programs
11	Sustainability focused framework exploring the topics of: intervention design, health worker motivation, institutionalization, financial and political sustainability, and social sustainability
12	Shediac-Rizkallah and Bone sustainability framework

## Sheet: Pub Year Update
Author, Year	Pub Year			Year	Count		2018	2020
Zakumumpa et al., 2016	2016			2016	1		2018	2020
Blackstone et al., 2017	2017			2017	3		2018	2020
Crocker et al., 2017	2017			2018	6		2018	2020
Zakumumpa et al., 2017	2017			2019	1		2018	2020
Bernstein et al., 2018	2018			2020	5	5	2018
Busza et al., 2018	2018			2021	11	11
Busza et al., 2018a	2018			2022	8	8
Lafort et al., 2018	2018			2023	2	#NAME?
Scott et al., 2018	2018
Zakumumpa et al., 2018	2018				37
Dharmayat et al., 2019	2019
Adam et al., 2020	2020
Fontanet et al., 2020	2020
Horwood et al., 2020	2020
Katuramu et al., 2020	2020
Olumide et al., 2020	2020
Alhassan et al., 2021	2021
Alidina et al., 2021	2021
Altare et al., 2021	2021
Amare et al., 2021	2021
Arthur et al., 2021	2021
Chelagat et al., 2021	2021
Hirschhorn et al., 2021	2021
Mwale et al., 2021	2021
Muhindo et al., 2021	2021
Myers er al., 2021	2021
Wickremasinghe et al.,2021	2021
Ashaba, S., et al. (2022). "Factors impacting sustainability of community health worker programming in rural Uganda: a qualitative study." AFRICAN HEALTH SCIENCES 22(2): 668-677.	2022
Chowdhary, P., et al. (2022). "Building sustainable and scalable peer-based programming: promising approaches from TESFA in Ethiopia." REPRODUCTIVE HEALTH 19(1): 1-11.	2022
Chung, A. M., et al. (2022). "Strengthening Management, Community Engagement, and Sustainability of the Subnational Response to Accelerate Malaria Elimination in Namibia." AMERICAN JOURNAL OF TROPICAL MEDICINE AND HYGIENE 106(6): 1646-1652.	2022
Graham, H. R., et al. (2022). "Cost-effectiveness and sustainability of improved hospital oxygen systems in Nigeria." BMJ GLOBAL HEALTH 7(8).	2022
Hobbs et al., 2022	2022
Obi-Jeff, C., et al. (2022). "Implementing SMS reminders for routine immunization in Northern Nigeria: a qualitative evaluation using the RE-AIM framework." BMC PUBLIC HEALTH 22(1).	2022
Prasad, N., et al. (2022). "Improving Maternal and Reproductive Health in Kigoma, Tanzania: A 13-Year Initiative." GLOBAL HEALTH-SCIENCE AND PRACTICE 10(2).	2022
van Olmen, J., et al. (2022). "Process evaluation of a pragmatic implementation trial to support self-management for the prevention and management of type 2 diabetes in Uganda, South Africa and Sweden in the SMART2D project." BMJ OPEN DIABETES RESEARCH & CARE 10(5).	2022
Ahmed, W., et al. (2023). "National and international programmatic perspective on facilitators and barriers for Sudan's health sector response on female genital mutilation (2016-2018): a qualitative study." BMJ OPEN 13(6): e070138.	2023
Moore, E. V., et al. (2023). "Sustainability and scalability of egg consumption in Burkina Faso for infant and young child feeding." FRONTIERS IN NUTRITION 9.	2023

## Sheet: Countries
Country	Country
Kenya	Kenya	Kenya: 2 (East Africa)
Sudan	Sudan	Sudan: 1 (North Africa)
Ghana	Ghana	Ghana: 2 (West Africa)
Tanzania	Tanzania	Tanzania: 3 (East Africa)
Congo	Congo	Congo: 1 (Central Africa)
Ethiopia	Ethiopia	Ethiopia: 3 (East Africa)
South Africa	South Africa	South Africa: 3 (Southern Africa)
Uganda	Uganda	Uganda: 6 (East Africa)
Tanzania	Tanzania	Zimbabwe: 2 (Southern Africa)
Ghana	Ghana	Namibia: 1 (Southern Africa)
Zimbabwe	Zimbabwe	Malawi: 2 (Southern Africa)
Zimbabwe	Zimbabwe	Zambia: 3 (Southern Africa)
Kenya	Kenya	Nigeria: 4 (West Africa)
Ethiopia	Ethiopia	Rwanda: 1 (East Africa)
Nambia	Nambia	Mozambique: 1 (Southern Africa)
Ethiopia and Ghana	Ethiopia	Burkina Faso: 1 (West Africa)
Malawi	Malawi
Zambia	Zambia
Nigeria	Nigeria
Rwanda	Rwanda
Uganda	Uganda
South Africa	South Africa
Uganda	Uganda
Mozambique	Mozambique
Burkina Faso	Burkina Faso
Malawi	Malawi
Uganda	Uganda
South Africa	South Africa
Nigeria	Nigeria
Nigeria	Nigeria
Tanzania	Tanzania
Zambia	Zambia
Uganda, South Africa, Sweeden	Uganda
Nigeria	Nigeria
Uganda	Uganda
Uganda	Uganda
Uganda	Uganda
